# Supplementary material for: Somatic PRDM2 c.4467delA mutations in colorectal cancers control histone methylation and tumor growth
Source: Oncotarget. 2017 Oct 9;8(58):98646–59. doi: 10.18632/oncotarget.21713 (PMC5716757; doi:10.18632/oncotarget.21713)
Supplement: Supplementary file 2 [file oncotarget-08-98646-s002.xlsx]

## Sheet: Suppl table 1
Supplementary Table 1: Primer sequences used for generation of isogenic PRDM2insG cells
Primer ID	Primer Name	Sequence (5’ – 3’)
1	PRDM2_HA1_F	GGGGACAAGTTTGTACAAAAAAGCAGGCTGAAGGCCGACTTGAAAAATG
2	PRDM2_HA1_R	GGGGACAACTTTGTATAGAAAAGTTGGGTGAACACCCGTAGGCAAGGATA
3	PRDM2_HA2_F	GGGGACAACTTTGTATAATAAAGTTGGATGCAATCCTCTCAAACTTC
4	PRDM2_HA2_R	GGGGACCACTTTGTACAAGAAAGCTGGGTAGGCTAATGGCACCTCTGTGT
5	M13_F	GTAAAACGACGGCCAG
6	M13_R	CAGGAAACAGCTATGAC
7	InsG_F	AAAAACCCCTTTCTCCTCCCAAAAAGAAAGTTTCTCATTCATCTAAG
8	InsG_R	CTTAGATGAATGAGAAACTTTCTTTTTGGGAGGAGAAAGGGGTTTTT
9	AAV-ITR F	TCCATCACTAGGGGTTCCTG
10	AAV-Neo R	CCTGTGGAGAGAAAGGCAAA
11	Neo AAV_F	TCGCCTTCTTGACGAGTTCT
12	pHGWA2R	ATAGTTTAGCGGCCGCCAATCCGGATATAGTTC
13	PRDM2_scr1_F	GTCGACAATATGCCGGAGTT
14	MA55 Scr_R	GGGCCAGGTGAATATCAAAT
15	PRDM2_scr2_R	AAGGCAAGCAGCTTTGACAG
16	PRDM2_HA1_2R	AACACCCGTAGGCAAGGATA
17	PRDM2_loxP_F	ACAAAGCAAATCCACCTTGG
18	PRDM2_loxP_R	TTTGTTTTGACCGATGCAAT
19	PRDM2_exon8_F	AAAAATGCCTTCCGACGAAT
20	PRDM2_exon8_R	ATGAGGAGGGAAGTGGGACT
