# Supplementary material for: Somatic PRDM2 c.4467delA mutations in colorectal cancers control histone methylation and tumor growth
Source: Oncotarget. 2017 Oct 9;8(58):98646–59. doi: 10.18632/oncotarget.21713 (PMC5716757; doi:10.18632/oncotarget.21713)
Supplement: Supplementary file 3 [file oncotarget-08-98646-s003.xlsx]

## Sheet: Suppl table 2
Supplementary Table 2: Recombinant AAV homology arm designs for correction by gene targeting of MSI frameshift mutations
Symbol	Chr	Start	End	Type	Homo- polymer	Left arm forward	Left arm reverse	Right arm forward	Right arm reverse
ACVR2A	2	148657041	148657048	DEL	A8	ACTGGAGTCTGCAAGTGTGT	AACAATCACACTGACTACTAGAGACT	AGTAACAGGAATCCAGGAACATT	GGACAGAGGGCAAAGACAGG
ACVR2A	2	148683686	148683693	DEL	A8	GTGCATTTCAAGAGCTTCACA	ACTCTGTCACCTATTCCCAACT	TGTACCAGTTTGAAAGTCAGGAGG	CTCAAACGCCACAGCAGTTT
AIM2	1	159032487	159032496	INS	T10	AGAGTTAGCCTGAGGAGACTT	CAAGTTCACACAGAGGAGGCA	TCTGGCATGTCTGATGTGTGA	GCCTGTGAACTGCAGCTTTC
APAF1	12	99071207	99071214	DEL	A8	N/A	N/A	N/A	N/A
ATR	3	142274740	142274749	DEL	T10	N/A	N/A	N/A	N/A
AXIN2	17	63532585	63532591	INS	C7	TTAACCGGGTCTCTGGGTTG	TGCCTCAACCTAGGACCCTT	GGGATTGGGTTTGGGTGGAG	AAACGAGCAGGCTCCTCAAC
AXIN2	17	63532556	63532561	INS	G6	TTAACCGGGTCTCTGGGTTG	TGCCTCAACCTAGGACCCTT	GGGATTGGGTTTGGGTGGAG	AAACGAGCAGGCTCCTCAAC
BCL10	1	85736511	85736518	DEL	T8	TTAACCGGGTCTCTGGGTTG	TGCCTCAACCTAGGACCCTT	GGGATTGGGTTTGGGTGGAG	AAACGAGCAGGCTCCTCAAC
BLM	15	91304139	91304147	DEL	A9	GCTTTCTGGCCTGGAAATGG	TTTCAGGCAATGATGATTTGCT	TTGCTATGCAAATTTCTACTGATGA	TCTGGCAGTTACGCTAACCC
CASP5	11	104878041	104878050	DEL	T10	GACTCTGGGTGCAGTCATCC	TCTGTGCACAGTCTAAACACA	ACAGCCAGAAACATTGTAATGCC	CTAGCCAAGGCCTGTACCTC
CHEK1	11	125505378	125505386	DEL	A9	N/A	N/A	N/A	N/A
GRB14	2	165365288	165365296	DEL	A9	ACCTCAGAATTAAGCACTTCTCCA	AAGGCCACAGCACATTGTTT	CTAGCCTAACAAAGCGGGAGG	CACAGTGCTCCAGCTTCTCT
MBD4	3	129155548	129155557	DEL	T10	GACTTGGGTTCTCGTGTCTGT	TTCCAAATGTTGCCATAGGTATCTG	AGAAATCTGAAATGTGGTCCAGT	CATGGCATCACGACAGCAGT
MLH3	14	75514338	75514345	DEL	T9	N/A	N/A	N/A	N/A
MLH3	14	75514604	75514612	DEL	T9	N/A	N/A	N/A	N/A
MSH3	5	79970915	79970922	DEL	A8	TCTGCTTATTTCTCAGCTCATCT	ACATTTGTTCCTCACCTGCA	GATGGTCTTGGTCCATGTGC	ACATGGTTAACTCTGGCGGT
MSH6	2	48030640	48030647	DEL	C8	AGCTTTCCCTTGGCACTTCT	TTTCAACAGTTGCTAGAGGTCAT	CTTTAGGGATGACATGCTGGC	GAGAGAGAGACTATGCAGTTCTT
PTEN	10	89720812	89720817	INS	A6	TAGTGTTGCTGCCTTGTTAAACA	ACTTCCCTGATGACGCATGG	TGCACTCACCGTCCAAGAAC	CCCAAATGACTGAGTTCCCA
RAD50	5	131931452	131931460	DEL	A9	GGAGAGTTAAGGCAGAAGTGGA	GTAACTACCATCTGCCCAGGC	AGGACTCTGAGCTGGTATGC	TCCCTTAGGTTGGCTCCTCA
HMMR	5	162917426	162917434	DEL	A9	TGTATCTCCTTTGTCACAGCTGT	CAGGCCTTGTATCTTCTTTAAGGC	TCTAGGCAATACAAACTGTTACCG	TGTTGAGCCATCAGTGAGAACA
SEC63	6	108214755	108214764	DEL	T10	N/A	N/A	N/A	N/A
SEC63	6	108214774	108214782	DEL	T9	N/A	N/A	N/A	N/A
TCF7L2	10	114925317	114925325	DEL	A9	AACCCAAACCCAGGAAGGTC	CCTAATGCTCACACCCAAGC	AACTCTCTCCCTTGGCATCTG	ATACTACTGGCCCAACAGCG
TGFBR2	3	30691872	30691881	DEL	A10	GAGCATTTCCTAGGGCCCAA	TGACACTGCAGACCAAGGAT	TAGAGCACATTCCTCCTGTGG	GGAAGACAGGGAGAGATTGGG
WISP3	6	112389434	112389442	DEL	A9	TGCTTCCTCTCCTCAGTTCT	ATCTCCCTCTTTCCCAACCC	AGAGTGATAAATTAGACCATCGGC	TCCAGCACTCTCTTTACCCT
