# Supplementary material for: Somatic PRDM2 c.4467delA mutations in colorectal cancers control histone methylation and tumor growth
Source: Oncotarget. 2017 Oct 9;8(58):98646–59. doi: 10.18632/oncotarget.21713 (PMC5716757; doi:10.18632/oncotarget.21713)
Supplement: Supplementary file 4 [file oncotarget-08-98646-s004.xlsx]

## Sheet: Suppl table 3
Supplementary Table 3: Primer sequences used in RT-qPCR
Primer Name	Sequence (5’ – 3’)
PRDM2_e56-7F	TCCCACTGGAAATCAACAGA
PRDM2_e56-7F	TCTTCCCTTTCCGGCTCT
VIM_F	AGGCAAAGCAGGAGTCCACTGA
VIM_R	ATCTGGCGTTCCAGGGACTCAT
CPA4_F	CAACTTGAAGCTCAATTTCTGG
CPA4_R	ACAGATGGGACCAGGACATC
VSNL1_F	GAACTGTTGAGTTTTATCATTTTCGT
VSNL1_R	CAGGGCCAGTTTGCATATT
SUSD2_F	CTGAACCAGGAGGTGCTGA
SUSD2_R	AGCCACCGACAGGAACATT
KLHDC9_F	GACACCATCTGCAATGATCTCTA
KLHDC9_R	CTGCACAGGGGAAGTGGA
PROM2_F	CATCAGCATCCACCAAGCCTATC
PROM2_R	TGCAACTCCTGCCGTAGCTTGT
TMTC1_F	TCCTGAAGGACCAAGGTCGGAA
TMTC1_R	CATCTTTGCCTCTGCTGTGTCTC
PRSS22_F	CCTACCTGATGCCTCTATCCAC
PRSS22_R	AGATGGCTGCAGACTTCCGAGT
CD24_F	CACGCAGATTTATTCCAGTGAAAC
CD24_R	GACCACGAAGAGACTGGCTGTT
KRT23_F	GGTGACATCCACGAACTGAAGC
KRT23_R	AGCTTGCAGGAGTACCGAGACT
SAT1_F	TACCACTGCCTGGTTGCAGAAG
SAT1_R	CTTGCCAATCCACGGGTCATAG
MMP14_F	CCTTGGACTGTCAGGAATGAGG
MMP14_R	TTCTCCGTGTCCATCCACTGGT
VCAN_F	GCACCTGTGTGCCAGGATA
VCAN_R	CAGGGATTAGAGTGACATTCATCA
DKK1_F	GGTATTCCAGAAGAACCACCTTG
DKK1_R	CTTGGACCAGAAGTGTCTAGCAC
EMP3_F	TGTTCCAGCTCTACACCATGCG
EMP3_R	ATCTCCTCGGCGTGAATGGCAT
MTRNR2L1_F	CGAGGGTTCAGCTGTCTCTT
MTRNR2L1_R	TTATGTCCGCCTCTTCACG
DLX_F	TACTCCGCCAAGAGCAGCTATG
DLX_R	CGAATTTCAGGCTCAAGGTCCTC
DPEP1_F	ACGTCCTGAGGCTGGTGA
DPEP1_R	CCACTTGGGACAGGTTGG
FAM163A_F	GTAGCCCGCGTGACTGAG
FAM163A_R	CCCCATCAAACTATTCAGTAAAGG
LCK_F	AACACTCACGGCTCCTTCCTCA
LCK_R	GTAGAAGCCACCGTTGTCCAGA
KLK6_F	GGTCCTTATCCATCCACTGTGG
KLK6_R	GAACTCTCCCTTTGCCGAAGGT
KRT15_F	AGGACTGACCTGGAGATGCAGA
KRT15_R	TGCGTCCATCTCCACATTGACC
KLF15_F	GTGAGAAGCCCTTCGCCTGCA
KLF15_R	ACAGGACACTGGTACGGCTTCA
ID2_F	TTGTCAGCCTGCATCACCAGAG
ID2_R	AGCCACACAGTGCTTTGCTGTC
JUN_F	CCTTGAAAGCTCAGAACTCGGAG
JUN_R	TGCTGCGTTAGCATGAGTTGGC
MYL9_F	GGATGTGATTCGCAACGCCTTTG
MYL9_R	CGGTACATCTCGTCCACTTCCT
DST_F	CCAGGCACTCTGTGAGGATTTG
DST_F	CGACTGAAGGTGCTGGACATGA
COL7A1_F	GTTGGAGAGAAAGGTGACGAGG
COL7A1_R	TGGTCTCCCTTTTCACCCACAG
IL32_F	TCAAAGAGGGCTACCTGGAGAC
IL32_R	TCTGTTGCCTCGGCACCGTAAT
betaACTIN_F	CCAACCGCGAGAAGATGA
betaACTIN_R	TCCATCACGTGCCAGTG
PGK1_F	TGCAAAGGCCTTGGAGAG
PGK1_R	TGGATCTTGTCTGCAACTTTAGC
TBP_F	CGGCTGTTTAACTTCGCTTC
TBP_R	CACACGCCAAGAAACAGTGA
