# Supplementary material for: Somatic PRDM2 c.4467delA mutations in colorectal cancers control histone methylation and tumor growth
Source: Oncotarget. 2017 Oct 9;8(58):98646–59. doi: 10.18632/oncotarget.21713 (PMC5716757; doi:10.18632/oncotarget.21713)
Supplement: Supplementary file 5 [file oncotarget-08-98646-s005.xlsx]

## Sheet: Suppl table 4
Supplementary Table 4: Cell lines genotyped for (A)9 tract mutations in PRDM2
Cell line	Genotype
HCT116	-/-
RKO	-1/wt
DLD1	wta
LoVo	-1/wta
SW48	wta
LS4IIN	-1/wta
HCT15	wta
LS174T	-1/wta
LV5	wtb
V6	-1/wtb
V432	-1/wtb
V457	wtb
V481	wtb
V670	-1/wtb
V703	wtb
