# Supplementary material for: Somatic PRDM2 c.4467delA mutations in colorectal cancers control histone methylation and tumor growth
Source: Oncotarget. 2017 Oct 9;8(58):98646–59. doi: 10.18632/oncotarget.21713 (PMC5716757; doi:10.18632/oncotarget.21713)
Supplement: Supplementary file 6 [file oncotarget-08-98646-s006.xlsx]

## Sheet: Suppl table 5
Supplementary Table 5: Significantly deregulated genes in PRDM2insG cells grown under normal culture conditions
Symbol	Description	Log2 fold change	P	Q
PROM2	prominin 2	3.02196	5e-05	0.00164115
TMTC1	transmembrane and tetratricopeptide repeat containing 1	2.05555	0.00015	0.00399072
PRSS22	protease, serine, 22	1.84543	5e-05	0.00164115
CD24	CD24 molecule	1.82428	5e-05	0.00164115
KRT23	keratin 23 (histone deacetylase inducible)	1.81432	5e-05	0.00164115
SOX4	SRY (sex determining region Y)-box 4	1.80077	5e-05	0.00164115
DAPK1	death-associated protein kinase 1	1.79306	5e-05	0.00164115
KRT20	keratin 20	1.75776	0.0006	0.0112952
ADSSL1	adenylosuccinate synthase like 1	1.66878	5e-05	0.00164115
TMSB15A	thymosin beta 15a	1.57324	5e-05	0.00164115
PTAFR	platelet-activating factor receptor	1.56982	5e-05	0.00164115
MITF	microphthalmia-associated transcription factor	1.51599	0.0004	0.00838995
LYL1	lymphoblastic leukemia derived sequence 1	1.49517	0.0005	0.00988319
TMEM125	transmembrane protein 125	1.48897	5e-05	0.00164115
EPN3	epsin 3	1.48271	5e-05	0.00164115
PNRC1	proline-rich nuclear receptor coactivator 1	1.47476	5e-05	0.00164115
SULF2	sulfatase 2	1.44112	5e-05	0.00164115
OVOL1	ovo-like 1(Drosophila)	1.43322	5e-05	0.00164115
TNNC1	troponin C type 1 (slow)	1.39059	0.00065	0.011999
NR4A1	nuclear receptor subfamily 4, group A, member 1	1.39042	5e-05	0.00164115
MTFMT	mitochondrial methionyl-tRNA formyltransferase	1.375	5e-05	0.00164115
IGSF9	immunoglobulin superfamily, member 9	1.34962	0.0001	0.00290646
RPH3AL	rabphilin 3A-like (without C2 domains)	1.34678	5e-05	0.00164115
ARRDC4	arrestin domain containing 4	1.32115	0.00035	0.00759347
GDF15	growth differentiation factor 15	1.28249	5e-05	0.00164115
RET	ret proto-oncogene	1.27603	0.0002	0.00498223
GATA6	GATA binding protein 6	1.26431	0.00055	0.0105901
FHIT	fragile histidine triad	1.25568	0.0046	0.0485472
CTH	cystathionase (cystathionine gamma-lyase)	1.23815	5e-05	0.00164115
OLFML2B	olfactomedin-like 2B	1.21862	0.00365	0.0412503
TSPAN1	tetraspanin 1	1.20456	0.00055	0.0105901
LNX1	ligand of numb-protein X 1, E3 ubiquitin protein ligase	1.18557	0.0012	0.0187947
CDH22	cadherin 22, type 2	1.16825	0.00325	0.0382786
RFTN1	raftlin, lipid raft linker 1	1.14642	0.0011	0.0176895
SAT1	spermidine/spermine N1-acetyltransferase 1	1.12912	5e-05	0.00164115
S100A14	S100 calcium binding protein A14	1.11781	5e-05	0.00164115
DES	desmin	1.1129	0.0027	0.0335244
SYNPO	synaptopodin	1.10701	0.0014	0.0210159
DUSP5	dual specificity phosphatase 5	1.10623	5e-05	0.00164115
GALNT3	UDP-N-acetyl-alpha-D-galactosamine:polypeptide N-acetylgalactosaminyltransferase 3 (GalNAc-T3)	1.0853	0.0001	0.00290646
KLHL24	kelch-like family member 24	1.08184	0.00025	0.00588256
LOC550643	uncharacterized LOC550643	1.08101	5e-05	0.00164115
LMBRD1	LMBR1 domain containing 1	1.07897	0.00265	0.0331171
SBK1	SH3-binding domain kinase 1	1.0707	0.0005	0.00988319
EGR1	early growth response 1	1.03155	5e-05	0.00164115
LTBP1	latent transforming growth factor beta binding protein 1	1.01668	0.00045	0.00911796
EPPK1	epiplakin 1	0.984699	5e-05	0.00164115
PLEKHB1	pleckstrin homology domain containing, family B (evectins) member 1	0.973272	0.00115	0.0182513
FYN	FYN oncogene related to SRC, FGR, YES	0.971112	0.0013	0.0199778
AIM1L	absent in melanoma 1-like	0.959083	0.001	0.0165053
AP1M2	adaptor-related protein complex 1, mu 2 subunit	0.94875	0.00015	0.00399072
MARCKSL1	MARCKS-like 1	0.947549	0.00015	0.00399072
ATP2C2	ATPase, Ca++ transporting, type 2C, member 2	0.944911	0.00025	0.00588256
ACSL5	acyl-CoA synthetase long-chain family member 5	0.941204	0.0001	0.00290646
TP53INP1	tumor protein p53 inducible nuclear protein 1	0.941007	0.00155	0.0225862
ANK3	ankyrin 3, node of Ranvier (ankyrin G)	0.93969	0.00085	0.0146742
ZC3H6	zinc finger CCCH-type containing 6	0.931734	0.00185	0.0256211
PXDN	peroxidasin homolog (Drosophila)	0.92373	0.0003	0.00675445
DKK1	dickkopf 1 homolog (Xenopus laevis)	0.915158	0.0003	0.00675445
HIST1H2BK	histone cluster 1, H2bk	0.914027	0.0015	0.022076
KDM5B	lysine (K)-specific demethylase 5B	0.901373	0.00025	0.00588256
GAS7	growth arrest-specific 7	0.893865	0.0017	0.0241354
GRHL2	grainyhead-like 2 (Drosophila)	0.861644	0.00025	0.00588256
SLC29A4	solute carrier family 29 (nucleoside transporters), member 4	0.847991	0.00075	0.013337
LIMCH1	LIM and calponin homology domains 1	0.839766	0.0035	0.0400918
ITPKC	inositol-trisphosphate 3-kinase C	0.805734	0.00125	0.019416
L1CAM	L1 cell adhesion molecule	0.799064	0.00445	0.0474709
BHLHE40	basic helix-loop-helix family, member e40	0.799036	0.0009	0.0153053
IL17RD	interleukin 17 receptor D	0.795516	0.00205	0.0275578
LOC100128338	uncharacterized LOC100128338	0.793626	0.00215	0.0284591
CYP4F11	cytochrome P450, family 4, subfamily F, polypeptide 11	0.790424	0.00155	0.0225862
FAM84B	family with sequence similarity 84, member B	0.789069	0.00085	0.0146742
MMP14	matrix metallopeptidase 14 (membrane-inserted)	0.777101	0.0026	0.032677
IRF2BPL	interferon regulatory factor 2 binding protein-like	0.774323	0.0003	0.00675445
MYO1D	myosin ID	0.767518	0.001	0.0165053
MAL2	mal, T-cell differentiation protein 2 (gene/pseudogene)	0.759692	0.00125	0.019416
AKR1B1	aldo-keto reductase family 1, member B1 (aldose reductase)	0.735402	0.0012	0.0187947
ZNF516	zinc finger protein 516	0.734236	0.00235	0.0303524
ITPR2	inositol 1,4,5-trisphosphate receptor, type 2	0.72493	0.00435	0.0467894
CBR4	carbonyl reductase 4	0.72245	0.00445	0.0474709
ETV4	ets variant 4	0.707545	0.00335	0.0390402
CDH1	cadherin 1, type 1, E-cadherin (epithelial)	0.692472	0.003	0.0361269
NES	nestin	0.677521	0.0043	0.0464645
MPP7	membrane protein, palmitoylated 7 (MAGUK p55 subfamily member 7)	0.670432	0.0032	0.0378023
CYFIP2	cytoplasmic FMR1 interacting protein 2	0.651799	0.00425	0.0460766
RRP12	ribosomal RNA processing 12 homolog (S. cerevisiae)	-0.647432	0.00475	0.0496559
DIAPH1	diaphanous homolog 1 (Drosophila)	-0.656432	0.00425	0.0460766
POLR1E	polymerase (RNA) I polypeptide E, 53kDa	-0.667613	0.00405	0.0444081
CLOCK	clock circadian regulator	-0.674741	0.00385	0.0428467
CLU	clusterin	-0.686475	0.0037	0.0416337
UTP20	UTP20, small subunit (SSU) processome component, homolog (yeast)	-0.68975	0.0037	0.0416337
PFAS	phosphoribosylformylglycinamidine synthase	-0.693807	0.00345	0.039792
ANKMY2	ankyrin repeat and MYND domain containing 2	-0.701862	0.0029	0.0353018
HSPA1B	heat shock 70kDa protein 1B	-0.704498	0.0033	0.0386795
TEX261	testis expressed 261	-0.706625	0.00465	0.0489785
TICRR	TOPBP1-interacting checkpoint and replication regulator	-0.754638	0.00415	0.0452668
VPS13A	vacuolar protein sorting 13 homolog A (S. cerevisiae)	-0.7691	0.002	0.0271088
SLC7A11	solute carrier family 7 (anionic amino acid transporter light chain, xc- system), member 11	-0.787786	0.0012	0.0187947
FAM122B	family with sequence similarity 122B	-0.797405	0.00105	0.0171162
EMP3	epithelial membrane protein 3	-0.802659	0.0009	0.0153053
SLC26A6	solute carrier family 26, member 6	-0.849272	0.0005	0.00988319
CST6	cystatin E/M	-0.881439	0.0005	0.00988319
NR2F1	nuclear receptor subfamily 2, group F, member 1	-0.885885	0.0022	0.0289171
FRAS1	Fraser syndrome 1	-0.887555	0.00075	0.013337
DDX11	DEAD/H (Asp-Glu-Ala-Asp/His) box helicase 11	-0.903388	0.0001	0.00290646
INPP4B	inositol polyphosphate-4-phosphatase, type II, 105kDa	-0.931556	0.00105	0.0171162
EFNB2	ephrin-B2	-0.947099	0.0001	0.00290646
CNTNAP3B	contactin associated protein-like 3B	-1.05582	0.0007	0.0126454
HOXB4	homeobox B4	-1.06102	0.0002	0.00498223
AXIN2	axin 2	-1.06119	0.0021	0.0280393
ADAM19	ADAM metallopeptidase domain 19	-1.07676	5e-05	0.00164115
DDX12P	DEAD/H (Asp-Glu-Ala-Asp/His) box polypeptide 12, pseudogene	-1.09221	0.00305	0.0365708
AGPAT9	1-acylglycerol-3-phosphate O-acyltransferase 9	-1.14208	5e-05	0.00164115
SEMA3C	sema domain, immunoglobulin domain (Ig), short basic domain, secreted, (semaphorin) 3C	-1.17303	5e-05	0.00164115
BMP4	bone morphogenetic protein 4	-1.19191	5e-05	0.00164115
ETV1	ets variant 1	-1.20568	5e-05	0.00164115
ENC1	ectodermal-neural cortex 1 (with BTB domain)	-1.30039	5e-05	0.00164115
GOLGA8A	golgin A8 family, member A	-1.31513	0.0021	0.0280393
CNTNAP3	contactin associated protein-like 3	-1.33472	5e-05	0.00164115
NAV3	neuron navigator 3	-1.36978	5e-05	0.00164115
SH3RF2	SH3 domain containing ring finger 2	-1.39749	5e-05	0.00164115
HOXB6	homeobox B6	-1.41755	0.00105	0.0171162
NRP1	neuropilin 1	-1.43235	0.0018	0.0251091
VCAN	versican	-1.55215	5e-05	0.00164115
CCDC28B	coiled-coil domain containing 28B	-1.64761	0.0018	0.0251091
GRIN2B	glutamate receptor, ionotropic, N-methyl D-aspartate 2B	-1.77444	0.00035	0.00759347
DPEP1	dipeptidase 1 (renal)	-2.04198	0.00035	0.00759347
KLHDC9	kelch domain containing 9	-2.0939	0.002	0.0271088
SUSD2	sushi domain containing 2	-2.18331	5e-05	0.00164115
VSNL1	visinin-like 1	-2.33623	5e-05	0.00164115
CPA4	carboxypeptidase A4	-2.39478	5e-05	0.00164115
VIM	vimentin	-2.64434	5e-05	0.00164115
