# Supplementary material for: Somatic PRDM2 c.4467delA mutations in colorectal cancers control histone methylation and tumor growth
Source: Oncotarget. 2017 Oct 9;8(58):98646–59. doi: 10.18632/oncotarget.21713 (PMC5716757; doi:10.18632/oncotarget.21713)
Supplement: Supplementary file 7 [file oncotarget-08-98646-s007.xlsx]

## Sheet: Suppl table 6
Supplementary Table 6: Significantly deregulated genes in PRDM2insG cells grown under reduced serum conditions
Symbol	Description	Log2 fold change	P	Q
LCK	lymphocyte-specific protein tyrosine kinase	2.89524	5e-05	0.00164115
PRKCQ-AS1	PRKCQ antisense RNA 1	1.85778	0.0001	0.00290646
PROM2	prominin 2	1.57082	5e-05	0.00164115
KLK6	kallikrein-related peptidase 6	1.55613	5e-05	0.00164115
KRT15	keratin 15	1.50492	5e-05	0.00164115
KLF15	Kruppel-like factor 15	1.49143	5e-05	0.00164115
MX1	myxovirus (influenza virus) resistance 1, interferon-inducible protein p78 (mouse)	1.47393	0.0007	0.0126454
MEX3B	mex-3 homolog B (C. elegans)	1.45168	5e-05	0.00164115
SOX4	SRY (sex determining region Y)-box 4	1.43314	5e-05	0.00164115
FABP6	fatty acid binding protein 6, ileal	1.40204	5e-05	0.00164115
FXYD3	FXYD domain containing ion transport regulator 3	1.39307	5e-05	0.00164115
GJB4	gap junction protein, beta 4, 30.3kDa	1.36208	0.00025	0.00588256
CD24	CD24 molecule	1.2937	0.0002	0.00498223
KLK5	kallikrein-related peptidase 5	1.25042	0.0024	0.0308234
EPHA4	EPH receptor A4	1.24639	5e-05	0.00164115
TMSB15A	thymosin beta 15a	1.22953	5e-05	0.00164115
SCARNA5	small Cajal body-specific RNA 5	1.20552	0.00155	0.0225862
INPP5D	inositol polyphosphate-5-phosphatase, 145kDa	1.16637	0.0028	0.034436
WNT3	wingless-type MMTV integration site family, member 3	1.06223	0.0016	0.0231175
ZNF532	zinc finger protein 532	1.04803	0.00025	0.00588256
RFTN1	raftlin, lipid raft linker 1	1.04356	0.00255	0.0322536
SPTBN2	spectrin, beta, non-erythrocytic 2	1.02359	5e-05	0.00164115
PTAFR	platelet-activating factor receptor	1.02111	0.0031	0.0369756
RND3	Rho family GTPase 3	0.99665	0.00085	0.0146742
CLDN4	claudin 4	0.981462	0.00055	0.0105901
PIK3IP1	phosphoinositide-3-kinase interacting protein 1	0.974893	0.00255	0.0322536
KRT23	keratin 23 (histone deacetylase inducible)	0.954916	0.00015	0.00399072
DKK1	dickkopf 1 homolog (Xenopus laevis)	0.950271	5e-05	0.00164115
MEX3A	mex-3 homolog A (C. elegans)	0.925535	0.00025	0.00588256
MSTO1	misato homolog 1 (Drosophila)	0.91592	0.0044	0.0471719
LTBP1	latent transforming growth factor beta binding protein 1	0.895313	0.00315	0.0373644
GRHL2	grainyhead-like 2 (Drosophila)	0.889948	0.00015	0.00399072
ARNT2	aryl-hydrocarbon receptor nuclear translocator 2	0.888304	0.0015	0.022076
LNX1	ligand of numb-protein X 1, E3 ubiquitin protein ligase	0.887857	0.0038	0.0424411
FYN	FYN oncogene related to SRC, FGR, YES	0.873301	0.0026	0.032677
AKR1B1	aldo-keto reductase family 1, member B1 (aldose reductase)	0.868717	0.00015	0.00399072
IGSF9	immunoglobulin superfamily, member 9	0.845889	0.0043	0.0464645
DTX4	deltex homolog 4 (Drosophila)	0.834078	0.00205	0.0275578
PDGFA	platelet-derived growth factor alpha polypeptide	0.821455	0.0006	0.0112952
OXNAD1	oxidoreductase NAD-binding domain containing 1	0.817909	0.002	0.0271088
DAD1	defender against cell death 1	0.801077	0.00085	0.0146742
NBAS	neuroblastoma amplified sequence	0.791212	0.0008	0.0140204
MMP14	matrix metallopeptidase 14 (membrane-inserted)	0.790673	0.0007	0.0126454
NINL	ninein-like	0.755998	0.0025	0.0317763
DLG3	discs, large homolog 3 (Drosophila)	0.737702	0.00145	0.0215384
ADAP1	ArfGAP with dual PH domains 1	0.728381	0.0015	0.022076
ASAH1	N-acylsphingosine amidohydrolase (acid ceramidase) 1	0.721732	0.00235	0.0303524
MRPS30	mitochondrial ribosomal protein S30	0.713669	0.00115	0.0182513
CNPPD1	cyclin Pas1/PHO80 domain containing 1	0.707321	0.0014	0.0210159
MANF	mesencephalic astrocyte-derived neurotrophic factor	0.692983	0.00265	0.0331171
IFT57	intraflagellar transport 57 homolog (Chlamydomonas)	0.685982	0.00255	0.0322536
HTATSF1	HIV-1 Tat specific factor 1	0.681231	0.0029	0.0353018
KIAA0020	KIAA0020	0.674092	0.00425	0.0460766
USF1	upstream transcription factor 1	0.670508	0.0035	0.0400918
AJUBA	ajuba LIM protein	0.665548	0.004	0.0440399
ARHGEF19	Rho guanine nucleotide exchange factor (GEF) 19	0.649828	0.00455	0.0482159
LAMA5	laminin, alpha 5	-0.663459	0.0039	0.0432367
KLF6	Kruppel-like factor 6	-0.672114	0.00475	0.0496559
GPR126	G protein-coupled receptor 126	-0.675722	0.00275	0.0340048
CIC	capicua homolog (Drosophila)	-0.676323	0.00335	0.0390402
MRPL12	mitochondrial ribosomal protein L12	-0.678016	0.00475	0.0496559
JUN	jun proto-oncogene	-0.68053	0.0034	0.0393786
HSPB1	heat shock 27kDa protein 1	-0.687908	0.0028	0.034436
KLF10	Kruppel-like factor 10	-0.691427	0.00265	0.0331171
MTFMT	mitochondrial methionyl-tRNA formyltransferase	-0.694622	0.003	0.0361269
SEPHS2	selenophosphate synthetase 2	-0.695739	0.00325	0.0382786
DNMBP	dynamin binding protein	-0.695914	0.0041	0.0448517
EVPL	envoplakin	-0.700304	0.0031	0.0369756
IL6ST	interleukin 6 signal transducer (gp130, oncostatin M receptor)	-0.701409	0.00445	0.0474709
KIF26A	kinesin family member 26A	-0.703905	0.0044	0.0471719
MAP1S	microtubule-associated protein 1S	-0.724342	0.00405	0.0444081
MAN2A2	mannosidase, alpha, class 2A, member 2	-0.72449	0.00365	0.0412503
TPRG1L	tumor protein p63 regulated 1-like	-0.726467	0.00245	0.0312678
EGR1	early growth response 1	-0.730391	0.00205	0.0275578
C1orf63	chromosome 1 open reading frame 63	-0.73264	0.0025	0.0317763
ZFP36	ZFP36 ring finger protein	-0.737367	0.0038	0.0424411
ID1	inhibitor of DNA binding 1, dominant negative helix-loop-helix protein	-0.741159	0.00455	0.0482159
SF3A2	splicing factor 3a, subunit 2, 66kDa	-0.749323	0.00195	0.0266377
KIAA0040	KIAA0040	-0.754302	0.0016	0.0231175
CHCHD10	coiled-coil-helix-coiled-coil-helix domain containing 10	-0.754318	0.00365	0.0412503
GLRX	glutaredoxin (thioltransferase)	-0.768959	0.0046	0.0485472
LOC440518	golgin A2 pseudogene	-0.797628	0.00205	0.0275578
GJA3	gap junction protein, alpha 3, 46kDa	-0.802609	0.00175	0.0246681
AMOTL1	angiomotin like 1	-0.804074	0.00085	0.0146742
USP46	ubiquitin specific peptidase 46	-0.808322	0.00075	0.013337
NGEF	neuronal guanine nucleotide exchange factor	-0.817365	0.002	0.0271088
NEBL	nebulette	-0.825756	0.0043	0.0464645
H1F0	H1 histone family, member 0	-0.830169	0.00045	0.00911796
CDKN2A	cyclin-dependent kinase inhibitor 2A	-0.834733	0.0022	0.0289171
AHDC1	AT hook, DNA binding motif, containing 1	-0.8478	0.00375	0.0420139
KATNAL1	katanin p60 subunit A-like 1	-0.864576	0.0021	0.0280393
USP29	ubiquitin specific peptidase 29	-0.8652	0.0005	0.00988319
ANO1	anoctamin 1, calcium activated chloride channel	-0.877543	0.0003	0.00675445
LTK	leukocyte receptor tyrosine kinase	-0.89761	0.00215	0.0284591
DDIT4L	DNA-damage-inducible transcript 4-like	-0.899778	0.0043	0.0464645
LMTK3	lemur tyrosine kinase 3	-0.912884	0.0005	0.00988319
TGFBR2	transforming growth factor, beta receptor II (70/80kDa)	-0.924552	0.0005	0.00988319
TRNP1	TMF1-regulated nuclear protein 1	-0.929748	5e-05	0.00164115
JAG1	jagged 1	-0.937835	5e-05	0.00164115
DST	dystonin	-0.950816	0.00025	0.00588256
EFNB2	ephrin-B2	-0.964196	5e-05	0.00164115
AGPAT9	1-acylglycerol-3-phosphate O-acyltransferase 9	-0.972924	5e-05	0.00164115
BAHCC1	BAH domain and coiled-coil containing 1	-0.976368	0.00015	0.00399072
ARHGDIA	Rho GDP dissociation inhibitor (GDI) alpha	-0.979046	5e-05	0.00164115
PRR14	proline rich 14	-0.988853	0.00045	0.00911796
HSPA2	heat shock 70kDa protein 2	-0.99163	0.0017	0.0241354
MYL9	myosin, light chain 9, regulatory	-1.00372	0.00095	0.0158894
ID2	inhibitor of DNA binding 2, dominant negative helix-loop-helix protein	-1.03101	5e-05	0.00164115
RPLP0P2	ribosomal protein, large, P0 pseudogene 2	-1.03806	5e-05	0.00164115
XRCC4	X-ray repair complementing defective repair in Chinese hamster cells 4	-1.05442	0.0001	0.00290646
PKIB	protein kinase (cAMP-dependent, catalytic) inhibitor beta	-1.0573	0.00055	0.0105901
CLDN18	claudin 18	-1.07555	0.0019	0.0261353
PDLIM5	PDZ and LIM domain 5	-1.09984	5e-05	0.00164115
FLJ42709	uncharacterized LOC441094	-1.12315	0.001	0.0165053
PNMA2	paraneoplastic Ma antigen 2	-1.12935	0.00445	0.0474709
HOXB3	homeobox B3	-1.13056	0.003	0.0361269
KCTD21	potassium channel tetramerisation domain containing 21	-1.14442	0.00175	0.0246681
IL6R	interleukin 6 receptor	-1.15748	0.00045	0.00911796
LOC100130894	uncharacterized LOC100130894	-1.19282	0.00245	0.0312678
RPL31P11	ribosomal protein L31 pseudogene 11	-1.19313	0.00145	0.0215384
FOXC1	forkhead box C1	-1.19403	5e-05	0.00164115
SAMD3	sterile alpha motif domain containing 3	-1.20844	0.00145	0.0215384
KIAA1462	KIAA1462	-1.21583	5e-05	0.00164115
ID3	inhibitor of DNA binding 3, dominant negative helix-loop-helix protein	-1.22719	5e-05	0.00164115
LIX1L	Lix1 homolog (mouse)-like	-1.24584	0.00075	0.013337
PER3	period circadian clock 3	-1.26353	0.002	0.0271088
INPP4B	inositol polyphosphate-4-phosphatase, type II, 105kDa	-1.27252	5e-05	0.00164115
AHNAK2	AHNAK nucleoprotein 2	-1.29225	5e-05	0.00164115
CST6	cystatin E/M	-1.30755	5e-05	0.00164115
SESN3	sestrin 3	-1.31618	0.00015	0.00399072
L3MBTL1	l(3)mbt-like 1 (Drosophila)	-1.31672	0.00125	0.019416
LOC100506013	uncharacterized LOC100506013	-1.32237	0.003	0.0361269
SEMA3C	sema domain, immunoglobulin domain (Ig), short basic domain, secreted, (semaphorin) 3C	-1.32815	5e-05	0.00164115
ETV1	ets variant 1	-1.34706	5e-05	0.00164115
COL7A1	collagen, type VII, alpha 1	-1.38097	0.00025	0.00588256
MSX2	msh homeobox 2	-1.40689	5e-05	0.00164115
BMP4	bone morphogenetic protein 4	-1.43519	5e-05	0.00164115
GFRAL	GDNF family receptor alpha like	-1.44278	5e-05	0.00164115
BEND6	BEN domain containing 6	-1.47882	0.0036	0.0408882
AMH	anti-Mullerian hormone	-1.48788	0.00155	0.0225862
C10orf114	chromosome 10 open reading frame 114	-1.4989	0.0015	0.022076
LINC00273	long intergenic non-protein coding RNA 273	-1.53308	5e-05	0.00164115
CNTNAP3	contactin associated protein-like 3	-1.54508	5e-05	0.00164115
S100A10	S100 calcium binding protein A10	-1.55676	5e-05	0.00164115
NR2F1	nuclear receptor subfamily 2, group F, member 1	-1.56153	5e-05	0.00164115
VIM	vimentin	-1.56193	0.00175	0.0246681
CCDC28B	coiled-coil domain containing 28B	-1.62218	0.00255	0.0322536
CPA4	carboxypeptidase A4	-1.62988	0.0001	0.00290646
SNORD104	small nucleolar RNA, C/D box 104	-1.66523	5e-05	0.00164115
TFPI	tissue factor pathway inhibitor (lipoprotein-associated coagulation inhibitor)	-1.68118	5e-05	0.00164115
IL32	interleukin 32	-1.73865	0.00405	0.0444081
VCAN	versican	-1.78874	5e-05	0.00164115
CNTNAP3B	contactin associated protein-like 3B	-1.79993	5e-05	0.00164115
ENC1	ectodermal-neural cortex 1 (with BTB domain)	-1.80666	5e-05	0.00164115
SAMD5	sterile alpha motif domain containing 5	-1.94875	5e-05	0.00164115
EME2	essential meiotic endonuclease 1 homolog 2 (S. pombe)	-1.96303	0.0009	0.0153053
RGPD3	RANBP2-like and GRIP domain containing 3	-2.25146	5e-05	0.00164115
TNFSF18	tumor necrosis factor (ligand) superfamily, member 18	-2.34841	0.00125	0.019416
VSNL1	visinin-like 1	-2.37528	0.0001	0.00290646
PRR25	proline rich 25	-2.66406	0.00415	0.0452668
LOC100131138	uncharacterized LOC100131138	-2.81331	0.0027	0.0335244
DRD1	dopamine receptor D1	-2.92894	0.00045	0.00911796
FAM163A	family with sequence similarity 163, member A	-3.03673	5e-05	0.00164115
SUSD2	sushi domain containing 2	-3.20189	5e-05	0.00164115
DPEP1	dipeptidase 1 (renal)	-3.26642	5e-05	0.00164115
DLX2	distal-less homeobox 2	-3.39273	0.0021	0.0280393
MTRNR2L1	MT-RNR2-like 1	-3.43132	0.00065	0.011999
