# Supplementary material for: Somatic PRDM2 c.4467delA mutations in colorectal cancers control histone methylation and tumor growth
Source: Oncotarget. 2017 Oct 9;8(58):98646–59. doi: 10.18632/oncotarget.21713 (PMC5716757; doi:10.18632/oncotarget.21713)
Supplement: Supplementary file 8 [file oncotarget-08-98646-s008.xlsx]

## Sheet: Suppl table 7
Supplementary Table 7: Top ten GO categories identified by GSEA of genes differentially expressed in PRDM2insG cells grown under reduced serum conditions
Gene Set Name	GO term	# Genes in Gene Set (K)	# Genes in Overlap (k)	k/K	P	Q
INTRACELLULAR_NON_MEMBRANE_BOUND_ORGANELLE	GO:0043232	631	15	0.0238	6.5e-09	4.72e-06
NON_MEMBRANE_BOUND_ORGANELLE	GO:0043228	631	15	0.0238	6.5e-09	4.72e-06
MULTICELLULAR_ORGANISMAL_DEVELOPMENT	GO:0007275	1049	17	0.0162	1.62e-07	6.65e-05
NEGATIVE_REGULATION_OF_TRANSCRIPTION_FACTOR_ACTIVITY	GO:0043433	15	4	0.2667	1.83e-07	6.65e-05
NEGATIVE_REGULATION_OF_DNA_BINDING	GO:0043392	17	4	0.2353	3.17e-07	9.22e-05
NEGATIVE_REGULATION_OF_BINDING	GO:0051100	18	4	0.2222	4.07e-07	9.85e-05
CYTOSKELETON	GO:0005856	367	10	0.0272	6.94e-07	0.000141
NEGATIVE_REGULATION_OF_BIOLOGICAL_PROCESS	GO:0048519	677	13	0.0192	7.75e-07	0.000141
CELL_DEVELOPMENT	GO:0048468	577	12	0.0208	9.17e-07	0.000148
SIGNAL_TRANSDUCTION	GO:0007165	1634	20	0.0122	1.06e-06	0.000154
