# Supplementary material for: Somatic PRDM2 c.4467delA mutations in colorectal cancers control histone methylation and tumor growth
Source: Oncotarget. 2017 Oct 9;8(58):98646–59. doi: 10.18632/oncotarget.21713 (PMC5716757; doi:10.18632/oncotarget.21713)
Supplement: Supplementary file 9 [file oncotarget-08-98646-s009.xlsx]

## Sheet: Suppl table 8
Supplementary Table 8: Transcription factor motifs identified by GSEA of differentially expressed genes in PRDM2insG cells
Culture condition	Motif	Transcription factor	# Genes in Gene Set (K)	# Genes in Overlap (k)	k/K	P	Q
Normal (10% FBS)	GGGAGGRR	MAZ	2274	33	0.0145	3.65e-15	2.24e-12
	CTTTGT	LEF1	1972	30	0.0152	2.48e-14	7.62e-12
	GGGCGGR	SP1	2940	34	0.0116	8.44e-13	1.73e-10
	CAGGTG	TCF3	2485	31	0.0125	1.57e-12	2.24e-10
	TATAAA	TAF	1296	23	0.0177	1.82e-12	2.24e-10
	TTANTCA	unknown	952	20	0.021	2.95e-12	3.02e-10
	CTGCAGY	unknown	765	18	0.0235	6.23e-12	5.27e-10
	TGANTCA	JUN	1121	21	0.0187	6.86e-12	5.27e-10
	CAGCTG	REPIN1	1524	22	0.0144	2.98e-10	1.85e-08
	NNNTGGGAWNNC	unknown	267	11	0.0412	3.01e-10	1.85e-08
	AACTTT	unknown	1890	24	0.012	5.48E-10	2.76E-08
	TTGTTT	FOXO4	2061	25	0.012	5.81E-10	2.76E-08
	TGGAAA	NFAT	1896	24	0.012	5.84E-10	2.76E-08
	LEF1	CTTTGA	1232	19	0.015	1.9E-9	8.34E-08
	STAT3	NNNTTCCN	147	8	0.054	9.94E-9	4.08E-07
	POU1F1	ATGAATAAWT	238	9	0.038	2.75E-8	1.06E-06
	SRF	DCCWTATATGGNCWN	211	8	0.038	1.64E-7	5.92E-06
	ESRRA	TGACCTY	1043	15	0.014	2.66E-7	8.65E-06
	VSX1	NNNTAATTAGCNNN	225	8	0.036	2.67E-7	8.65E-06
Serum starved (0.5% FBS)	GGGAGGRR	MAZ	2274	39	0.0172	5.63e-17	3.46e-14
	TTGTTT	MLLT7	2061	33	0.016	1.45e-13	4.47e-11
	AACTTT	unknown	1890	30	0.0159	2.75e-12	5.65e-10
	CAGGTG	TCF3	2485	34	0.0137	4.65e-12	7.16e-10
	GGGCGGR	SP1	2940	35	0.0119	9.88e-11	1.21e-08
	CTTTGT	LEF1	1972	26	0.0132	4.68e-09	4.8e-07
	TGGAAA	NFAT1	1896	24	0.0127	4.23e-08	3.72e-06
